# Supplementary material for: Culture and multiomic analysis of lung cancer patient-derived pleural effusions revealed distinct druggable molecular types
Source: Sci Rep. 2022 Apr 15;12:6345. doi: 10.1038/s41598-022-10318-5 (PMC9012760; doi:10.1038/s41598-022-10318-5)
Supplement: Supplementary file 2 — Supplementary Table S3. [file 41598_2022_10318_MOESM2_ESM.xlsx]

## Sheet: Table S3
Table S3. See also Figure 2C. Relative Contribution of Somatic Mutation Type to Mutational Signatures of Cell Lines
Substitution_Type	Trinucleotide	Somatic_Mutation_Type	SNU-2535	SNU-2550	SNU-2553	SNU-2556	SNU-2563	SNU-2585	SNU-2588	SNU-2589	SNU-2606	SNU-2612A	SNU-2627	SNU-2637	SNU-2641	SNU-2643	SNU-2657	SNU-2681	SNU-2689	SNU-2693	SNU-2708.1	SNU-2727	SNU-2741	SNU-2749	SNU-2778	SNU-2832	SNU-2867	SNU-2887	SNU-2964	SNU-3023
C>A	ACA	A[C>A]A	0.004	0.004	0.004	0.004	0.005	0.005	0.004	0.008	0.004	0.004	0.004	0.004	0.004	0.004	0.008	0.004	0.005	0.005	0.004	0.008	0.01	0.004	0.004	0.004	0.009	0.004	0.004	0
C>A	ACC	A[C>A]C	0.015	0.016	0.017	0.035	0.014	0.023	0.022	0.02	0.016	0.013	0.021	0.012	0.015	0.02	0.024	0.012	0.014	0.009	0.012	0.011	0.02	0.019	0.017	0.016	0.014	0.013	0.016	0.018
C>A	ACG	A[C>A]G	0.008	0.016	0.004	0.009	0.005	0.005	0.004	0.004	0.004	0.004	0.008	0.008	0.008	0.008	0.012	0.008	0	0.009	0	0.008	0.005	0.008	0.008	0.004	0.005	0.009	0.008	0
C>A	ACT	A[C>A]T	0.008	0.012	0.008	0.013	0.014	0.014	0.015	0.02	0.012	0.017	0.012	0.012	0.012	0.012	0.008	0.008	0.005	0.019	0.016	0.015	0.015	0.012	0.008	0.004	0.019	0.004	0.012	0
C>A	CCA	C[C>A]A	0.008	0.008	0.008	0.009	0.009	0.009	0.007	0.004	0.004	0.004	0.004	0.008	0.004	0.008	0.008	0.008	0.005	0.009	0.016	0.015	0.005	0.012	0.004	0.004	0.009	0.004	0.012	0
C>A	CCC	C[C>A]C	0.008	0.008	0.008	0.009	0.009	0.009	0.007	0.008	0.012	0.013	0.008	0.008	0.012	0.008	0.016	0.012	0.009	0.014	0.008	0.008	0.015	0.012	0.012	0.008	0.014	0.013	0.008	0
C>A	CCG	C[C>A]G	0	0	0	0	0.005	0.005	0.004	0	0.008	0	0	0	0	0	0.004	0	0	0.005	0.004	0.004	0	0.004	0	0.008	0.005	0	0.012	0
C>A	CCT	C[C>A]T	0.004	0.016	0.004	0.004	0.014	0.009	0.007	0.012	0.008	0.009	0.012	0.008	0.008	0.004	0.008	0.008	0.014	0.005	0.008	0.011	0.005	0.008	0.008	0.004	0.019	0.004	0.012	0
C>A	GCA	G[C>A]A	0	0	0	0	0	0	0	0	0	0	0	0	0	0	0	0	0	0	0	0	0	0	0.004	0	0	0	0	0
C>A	GCC	G[C>A]C	0.015	0.012	0.025	0.017	0.019	0.014	0.011	0.008	0.012	0.013	0.017	0.012	0.015	0.02	0.024	0.016	0.014	0.014	0.02	0.015	0.02	0.019	0.017	0.02	0.019	0.022	0.024	0.018
C>A	GCG	G[C>A]G	0.004	0	0	0	0	0	0.004	0	0	0	0	0	0	0	0.004	0.004	0	0	0.008	0.008	0	0.008	0	0	0	0	0	0
C>A	GCT	G[C>A]T	0.004	0	0	0	0	0	0.004	0	0.004	0	0.004	0	0	0	0	0	0	0	0	0	0.005	0	0.004	0.012	0	0	0	0.018
C>A	TCA	T[C>A]A	0.004	0.004	0.004	0.009	0	0.005	0.011	0	0.004	0.004	0.004	0.008	0	0	0	0.004	0	0	0	0.004	0.005	0.004	0	0.004	0	0.004	0.008	0
C>A	TCC	T[C>A]C	0.008	0.016	0.004	0.004	0.014	0.009	0.011	0.016	0.008	0.009	0.017	0.012	0.012	0	0.004	0.012	0.005	0.014	0.008	0.011	0.015	0.008	0.012	0.016	0.005	0.009	0.012	0
C>A	TCG	T[C>A]G	0	0.004	0	0	0	0	0	0	0	0	0	0	0	0	0	0	0	0	0	0	0	0	0.004	0	0	0	0	0
C>A	TCT	T[C>A]T	0.008	0.008	0.008	0.009	0.009	0.009	0.007	0.008	0.008	0.009	0.008	0.008	0.008	0.008	0.008	0.012	0.009	0.009	0.008	0.008	0.01	0.008	0.012	0.008	0.009	0.009	0.008	0
C>G	ACA	A[C>G]A	0.019	0.016	0.021	0.022	0.023	0.023	0.022	0.016	0.02	0.022	0.021	0.023	0.023	0.016	0.024	0.016	0.014	0.023	0.02	0.015	0.015	0.023	0.021	0.024	0.024	0.022	0.02	0.018
C>G	ACC	A[C>G]C	0.011	0.016	0.017	0.017	0.019	0.014	0.011	0.016	0.008	0.017	0.012	0.015	0.015	0.008	0.02	0.008	0.014	0.014	0.016	0.015	0.02	0.012	0.012	0.012	0.014	0.017	0.012	0
C>G	ACG	A[C>G]G	0.004	0.004	0.008	0.004	0.019	0.009	0.007	0.016	0.008	0.009	0.008	0.019	0.008	0.012	0.008	0.004	0.005	0.009	0.012	0.011	0.005	0.015	0.008	0.004	0.005	0.004	0.012	0
C>G	ACT	A[C>G]T	0.011	0.008	0	0.013	0.005	0.014	0.007	0.016	0.004	0.009	0.008	0.012	0.008	0.016	0.004	0.012	0.009	0.009	0	0.011	0	0.004	0.012	0.004	0.005	0.009	0.012	0
C>G	CCA	C[C>G]A	0	0.008	0.004	0.004	0	0	0.007	0.004	0	0	0	0.004	0	0	0	0.008	0	0	0	0	0	0	0.008	0.004	0	0	0	0
C>G	CCC	C[C>G]C	0.004	0.012	0.004	0	0	0.005	0.004	0	0.012	0	0.004	0.004	0.004	0	0.008	0.004	0	0.005	0.008	0.004	0.005	0	0	0	0.005	0.009	0.004	0.018
C>G	CCG	C[C>G]G	0	0.004	0.004	0	0	0	0.004	0	0	0.009	0.004	0	0	0	0.004	0	0	0	0.004	0.008	0	0.004	0.004	0	0	0	0	0
C>G	CCT	C[C>G]T	0.011	0.008	0.008	0.004	0.005	0.005	0.007	0.012	0.008	0.004	0.012	0.012	0.012	0.012	0.004	0.004	0.009	0	0.004	0.011	0.005	0	0.004	0.012	0.005	0.009	0.008	0.035
C>G	GCA	G[C>G]A	0	0.008	0.004	0	0.009	0	0.007	0.004	0.008	0.004	0.008	0.008	0	0.004	0.008	0.008	0.005	0	0.004	0.008	0.005	0.008	0.004	0.008	0.009	0.004	0.008	0
C>G	GCC	G[C>G]C	0.015	0.016	0.017	0.017	0.014	0.009	0.015	0.02	0.016	0.013	0.012	0.012	0.008	0.008	0.012	0.02	0.014	0.009	0.008	0.015	0.01	0.012	0.021	0.012	0.009	0.009	0.008	0
C>G	GCG	G[C>G]G	0.008	0.004	0.004	0.009	0	0.005	0.004	0.004	0.004	0.004	0.004	0.004	0.008	0.004	0.004	0.008	0.009	0.005	0.004	0.004	0.005	0.008	0.004	0	0	0.004	0.008	0.018
C>G	GCT	G[C>G]T	0.011	0.019	0.017	0.022	0.023	0.018	0.011	0.016	0.02	0.017	0.021	0.012	0.012	0.016	0.012	0.025	0.019	0.019	0.012	0.023	0.025	0.023	0.012	0.012	0.033	0.013	0.012	0
C>G	TCA	T[C>G]A	0.015	0.008	0.008	0.009	0.019	0.023	0.007	0.008	0.008	0.009	0.012	0.015	0.015	0.008	0.012	0.008	0.009	0.014	0.012	0.015	0.01	0.012	0.008	0.012	0.014	0.009	0.012	0
C>G	TCC	T[C>G]C	0.011	0	0	0	0	0	0	0	0.012	0	0.008	0	0	0	0	0	0	0	0	0.004	0	0	0	0.004	0	0.009	0.004	0
C>G	TCG	T[C>G]G	0.008	0.004	0.004	0.004	0.009	0.009	0.007	0.008	0.008	0.004	0.004	0.008	0.012	0.004	0.008	0.004	0.009	0.005	0.004	0.008	0.01	0.008	0.012	0.008	0.009	0.004	0.004	0.018
C>G	TCT	T[C>G]T	0.019	0.004	0.008	0.004	0.009	0	0.011	0	0.008	0.009	0	0.012	0.019	0.004	0.008	0.004	0	0	0.008	0.011	0.005	0	0.004	0.004	0	0.004	0.004	0
C>T	ACA	A[C>T]A	0.015	0.019	0.021	0.013	0.009	0.014	0.026	0.012	0.024	0.017	0.012	0.008	0.015	0.016	0.016	0.016	0.009	0.014	0.012	0.011	0.02	0.015	0.012	0.012	0.019	0.013	0.016	0
C>T	ACC	A[C>T]C	0.023	0.035	0.017	0.026	0.028	0.023	0.022	0.024	0.031	0.026	0.017	0.031	0.027	0.025	0.008	0.025	0.028	0.028	0.024	0.019	0.025	0.015	0.025	0.024	0.009	0.017	0.024	0.035
C>T	ACG	A[C>T]G	0.034	0.039	0.042	0.03	0.051	0.032	0.048	0.037	0.039	0.031	0.041	0.035	0.042	0.045	0.041	0.041	0.051	0.047	0.04	0.034	0.045	0.035	0.042	0.032	0.042	0.035	0.035	0
C>T	ACT	A[C>T]T	0.034	0.019	0.025	0.026	0.019	0.027	0.022	0.028	0.024	0.022	0.017	0.019	0.023	0.02	0.02	0.012	0.023	0.023	0.024	0.027	0.015	0.015	0.033	0.02	0.019	0.022	0.02	0.035
C>T	CCA	C[C>T]A	0.031	0.023	0.034	0.035	0.028	0.018	0.03	0.028	0.035	0.031	0.037	0.035	0.031	0.025	0.033	0.041	0.037	0.037	0.028	0.031	0.035	0.031	0.025	0.036	0.038	0.035	0.035	0.018
C>T	CCC	C[C>T]C	0.031	0.035	0.034	0.048	0.033	0.037	0.048	0.041	0.035	0.031	0.046	0.031	0.035	0.037	0.033	0.037	0.042	0.047	0.04	0.034	0.05	0.042	0.046	0.045	0.038	0.039	0.035	0.018
C>T	CCG	C[C>T]G	0.019	0.016	0.025	0.026	0.009	0.009	0.015	0.024	0.02	0.022	0.012	0.023	0.019	0.025	0.024	0.029	0.023	0.023	0.012	0.015	0.03	0.019	0.025	0.02	0.014	0.022	0.027	0.035
C>T	CCT	C[C>T]T	0.011	0.012	0.008	0.013	0.009	0.009	0.011	0.008	0.012	0.013	0.008	0.012	0.008	0.012	0.012	0.004	0.014	0.009	0.012	0.011	0.01	0.008	0.008	0.008	0.014	0.009	0.012	0
C>T	GCA	G[C>T]A	0.008	0	0.004	0.004	0.005	0.005	0	0	0	0.004	0.004	0	0.004	0.004	0.004	0	0	0.009	0.004	0.008	0	0.004	0	0.008	0	0	0	0
C>T	GCC	G[C>T]C	0.019	0.016	0.034	0.017	0.014	0.014	0.015	0.012	0.024	0.022	0.029	0.015	0.023	0.02	0.02	0.029	0.028	0.023	0.016	0.019	0.025	0.027	0.025	0.024	0.028	0.017	0.035	0.018
C>T	GCG	G[C>T]G	0.031	0.043	0.025	0.026	0.037	0.027	0.03	0.028	0.039	0.035	0.017	0.027	0.019	0.025	0.033	0.025	0.033	0.009	0.028	0.031	0.02	0.031	0.012	0.028	0.019	0.035	0.031	0.035
C>T	GCT	G[C>T]T	0.019	0.019	0.008	0.026	0.014	0.023	0.022	0.02	0.016	0.026	0.021	0.012	0.015	0.016	0.02	0.016	0.023	0.019	0.024	0.027	0.01	0.019	0.021	0.016	0.024	0.022	0.024	0.053
C>T	TCA	T[C>T]A	0.023	0.016	0.021	0.022	0.019	0.023	0.026	0.008	0.012	0.013	0.025	0.019	0.023	0.02	0.012	0.012	0.009	0.019	0.012	0.023	0.015	0.019	0.021	0.008	0.014	0.022	0.02	0.035
C>T	TCC	T[C>T]C	0.004	0.012	0.004	0.013	0	0.005	0.011	0.008	0.004	0.009	0.004	0.023	0.004	0.008	0.004	0.012	0.005	0.005	0.004	0	0.015	0.008	0.008	0.004	0.009	0.004	0.004	0.018
C>T	TCG	T[C>T]G	0.019	0.019	0.017	0.022	0.019	0.014	0.015	0.028	0.027	0.013	0.008	0.015	0.031	0.012	0.02	0.012	0.014	0.019	0.008	0.011	0.015	0.008	0.008	0.02	0.014	0.022	0.008	0.018
C>T	TCT	T[C>T]T	0.004	0.004	0.004	0.004	0.009	0.009	0.004	0.008	0.012	0.004	0.017	0.012	0.004	0.008	0.008	0.008	0.005	0.005	0	0	0.005	0.008	0.017	0.004	0.005	0.009	0.008	0.018
T>A	ATA	A[T>A]A	0	0.004	0	0	0	0	0	0.004	0	0	0	0.004	0.004	0.004	0	0.004	0	0	0	0	0	0	0	0	0	0	0	0
T>A	ATC	A[T>A]C	0	0	0	0	0	0	0.007	0	0	0	0	0	0.004	0	0	0	0	0	0	0	0	0	0	0	0	0	0	0
T>A	ATG	A[T>A]G	0	0	0	0	0.005	0	0	0.004	0	0	0	0.008	0.004	0.004	0	0	0	0	0	0	0	0	0	0	0	0	0	0
T>A	ATT	A[T>A]T	0.004	0.004	0	0	0.005	0	0	0.004	0.004	0.004	0.004	0.004	0.004	0	0	0.008	0.005	0	0.004	0	0	0	0.004	0	0	0.004	0.004	0
T>A	CTA	C[T>A]A	0	0	0	0	0	0	0.004	0	0	0	0	0	0	0	0	0	0	0	0	0	0	0	0	0	0	0	0	0
T>A	CTC	C[T>A]C	0.008	0.004	0	0.004	0.005	0.005	0	0.004	0	0	0	0.008	0.004	0.012	0.008	0.004	0	0.005	0.016	0.008	0	0.012	0.004	0	0.005	0	0.004	0.018
T>A	CTG	C[T>A]G	0	0	0	0	0	0.005	0	0.004	0	0.009	0.004	0	0	0.004	0.004	0	0	0	0.008	0.004	0	0.004	0	0	0	0	0	0
T>A	CTT	C[T>A]T	0.019	0.012	0.013	0.022	0.014	0.018	0.007	0.012	0.012	0.017	0.017	0.015	0.015	0.008	0.016	0.016	0.014	0.019	0.016	0.015	0.02	0.012	0.021	0.012	0.014	0.017	0.012	0
T>A	GTA	G[T>A]A	0	0	0	0	0	0	0	0	0	0	0	0	0.004	0	0	0	0	0	0	0	0	0	0	0	0	0	0	0
T>A	GTC	G[T>A]C	0.011	0.012	0.008	0.013	0.005	0.014	0.011	0.012	0.012	0.017	0.012	0.012	0.012	0.012	0.012	0.012	0.014	0.009	0.012	0.011	0.01	0.012	0.012	0.012	0.014	0.013	0.012	0.035
T>A	GTG	G[T>A]G	0.019	0.012	0.013	0.009	0.019	0.014	0.015	0.016	0.008	0.013	0.012	0.008	0.015	0.008	0.012	0.016	0.009	0.019	0.016	0.015	0.015	0.015	0.012	0.008	0.014	0.009	0.016	0
T>A	GTT	G[T>A]T	0.004	0.004	0.004	0.004	0.005	0.005	0.004	0.004	0.004	0.004	0.004	0.004	0.004	0.004	0.004	0.004	0.005	0.005	0.004	0.004	0.01	0.004	0.008	0.008	0.009	0.004	0.004	0
T>A	TTA	T[T>A]A	0	0	0	0	0	0	0	0	0	0	0	0	0	0	0	0	0	0	0	0	0	0	0	0	0	0	0	0
T>A	TTC	T[T>A]C	0	0	0	0	0	0.005	0	0	0.004	0.004	0	0	0	0	0.004	0.004	0	0	0	0	0	0.004	0	0	0	0	0.004	0
T>A	TTG	T[T>A]G	0	0.004	0	0.004	0	0	0	0.004	0	0	0	0.004	0.004	0.004	0	0.004	0	0	0	0	0	0	0.004	0	0	0	0	0
T>A	TTT	T[T>A]T	0	0	0.004	0	0	0	0.004	0	0	0	0	0	0	0	0	0	0	0	0	0.004	0	0	0	0	0	0	0	0
T>C	ATA	A[T>C]A	0.011	0.008	0.008	0.013	0.014	0.018	0.011	0.012	0.016	0.022	0.021	0.012	0.008	0.016	0.008	0.008	0.009	0.019	0.008	0.011	0.015	0.008	0.004	0.012	0.009	0.009	0.008	0.018
T>C	ATC	A[T>C]C	0.031	0.035	0.029	0.039	0.028	0.037	0.033	0.033	0.031	0.035	0.041	0.035	0.035	0.041	0.037	0.037	0.047	0.037	0.04	0.034	0.035	0.031	0.033	0.045	0.042	0.035	0.031	0.088
T>C	ATG	A[T>C]G	0.031	0.035	0.042	0.035	0.028	0.046	0.037	0.045	0.035	0.048	0.037	0.038	0.042	0.053	0.041	0.037	0.056	0.037	0.036	0.027	0.04	0.042	0.038	0.045	0.042	0.035	0.035	0.07
T>C	ATT	A[T>C]T	0.008	0.008	0.021	0.009	0.009	0.009	0.011	0.004	0.012	0.013	0.012	0.008	0.008	0.008	0.008	0.012	0.005	0.009	0.008	0.008	0.01	0.012	0.012	0.012	0.009	0.009	0.008	0.018
T>C	CTA	C[T>C]A	0.004	0	0.008	0	0	0.009	0.004	0.004	0.004	0.004	0.008	0	0.004	0.004	0.012	0.008	0	0	0.012	0.004	0.005	0.012	0.008	0.004	0	0.009	0	0
T>C	CTC	C[T>C]C	0.015	0.016	0.021	0.009	0.014	0.014	0.015	0.016	0.016	0.009	0.012	0.019	0.015	0.012	0.012	0.012	0.023	0.014	0.012	0.019	0.015	0.019	0.012	0.02	0.014	0.022	0.02	0.018
T>C	CTG	C[T>C]G	0.031	0.031	0.034	0.03	0.023	0.027	0.026	0.024	0.024	0.031	0.033	0.031	0.039	0.029	0.024	0.025	0.028	0.037	0.024	0.023	0.025	0.027	0.025	0.036	0.028	0.039	0.035	0.018
T>C	CTT	C[T>C]T	0.008	0.008	0.008	0.009	0.014	0.009	0.007	0.008	0.008	0.009	0.008	0.012	0.008	0.008	0.008	0.012	0.009	0.009	0.012	0.004	0.005	0.008	0.008	0.008	0.009	0.009	0.008	0.018
T>C	GTA	G[T>C]A	0.008	0.008	0.013	0.009	0.009	0.009	0.007	0.008	0.008	0.009	0.008	0.004	0.008	0.004	0.012	0.008	0.005	0.005	0.016	0.011	0.01	0.012	0.008	0.008	0.009	0.009	0.008	0
T>C	GTC	G[T>C]C	0.015	0.012	0.017	0.017	0.014	0.009	0.011	0.008	0.008	0.013	0.008	0.008	0.004	0.008	0.016	0.008	0.009	0.005	0.008	0.011	0.015	0.012	0.012	0.012	0.009	0.013	0.012	0
T>C	GTG	G[T>C]G	0.034	0.031	0.025	0.022	0.037	0.027	0.03	0.02	0.024	0.026	0.021	0.019	0.027	0.033	0.024	0.029	0.037	0.033	0.036	0.023	0.02	0.031	0.029	0.028	0.038	0.03	0.016	0.035
T>C	GTT	G[T>C]T	0.008	0.008	0.008	0	0.005	0	0.007	0.004	0.004	0.004	0	0.004	0.008	0.008	0	0	0.005	0	0.008	0.004	0	0.008	0.008	0.004	0.005	0.004	0	0
T>C	TTA	T[T>C]A	0.008	0.012	0.008	0.009	0.009	0.009	0.007	0.012	0.008	0.009	0.008	0.012	0.008	0.008	0.008	0.012	0.009	0.014	0.008	0.008	0.01	0.008	0.012	0.008	0.009	0.009	0.008	0
T>C	TTC	T[T>C]C	0.011	0.012	0.013	0.009	0.009	0.009	0.011	0.016	0.016	0.009	0.004	0.008	0.004	0.012	0.008	0.016	0.014	0.009	0.02	0.015	0.005	0.015	0.008	0.012	0.005	0.009	0.012	0
T>C	TTG	T[T>C]G	0.015	0.012	0.013	0.013	0.009	0.009	0.007	0.016	0.012	0.009	0.017	0.012	0.012	0.008	0.012	0.004	0.009	0.019	0.012	0.011	0.015	0.012	0.008	0.012	0.014	0.017	0.016	0.018
T>C	TTT	T[T>C]T	0.011	0.023	0.021	0.009	0.019	0.014	0.018	0.024	0.016	0.009	0.017	0.023	0.015	0.016	0.012	0.016	0.014	0.014	0.016	0.019	0.015	0.015	0.012	0.016	0.019	0.009	0.016	0.018
T>G	ATA	A[T>G]A	0	0	0	0	0	0	0	0	0	0	0	0	0	0	0	0	0	0	0	0	0	0	0	0	0	0	0	0
T>G	ATC	A[T>G]C	0.008	0.004	0.004	0.004	0.009	0.009	0.004	0.004	0.004	0.004	0.004	0.004	0.004	0.004	0.004	0.008	0.005	0.005	0.008	0.008	0.005	0.004	0.008	0.004	0.005	0.004	0.008	0
T>G	ATG	A[T>G]G	0.008	0.016	0.008	0.004	0.009	0.005	0.018	0.016	0.008	0.004	0.008	0.008	0.004	0.025	0.004	0.016	0.009	0.009	0.008	0.004	0.01	0.012	0.017	0.012	0.005	0.004	0.016	0
T>G	ATT	A[T>G]T	0	0.004	0	0.004	0	0	0.004	0	0.004	0.004	0.004	0.004	0.004	0.004	0.004	0	0.005	0.005	0	0	0.005	0.004	0	0.004	0.005	0.004	0	0
T>G	CTA	C[T>G]A	0.004	0.004	0.004	0.004	0.009	0.005	0.004	0.004	0.004	0.004	0.004	0.004	0.008	0.008	0.008	0.004	0.005	0.009	0.008	0.004	0.005	0.004	0.008	0.004	0.005	0.004	0.004	0
T>G	CTC	C[T>G]C	0.011	0.004	0.013	0.009	0.005	0.009	0.007	0	0.004	0.009	0.008	0.012	0.012	0.004	0.008	0	0.009	0.009	0.012	0.011	0	0.008	0.008	0.008	0.014	0.013	0.012	0.018
T>G	CTG	C[T>G]G	0.011	0.008	0.004	0.009	0	0.009	0.004	0.008	0.008	0.009	0.008	0.004	0.004	0.008	0.008	0.008	0.014	0.005	0.004	0.011	0.005	0.004	0.004	0.008	0.009	0.013	0.008	0.018
T>G	CTT	C[T>G]T	0	0.004	0	0	0	0	0.004	0	0	0.004	0	0	0	0	0	0	0	0	0	0	0	0	0	0	0	0	0	0
T>G	GTA	G[T>G]A	0.011	0.008	0	0.004	0	0.014	0.004	0.004	0.012	0.004	0.004	0.004	0	0.008	0.016	0.004	0.009	0.014	0.012	0.008	0.005	0.008	0.004	0.008	0.005	0.013	0.004	0
T>G	GTC	G[T>G]C	0	0	0.004	0	0	0	0	0	0	0.004	0	0	0.004	0	0	0.004	0	0	0	0	0	0	0	0	0	0	0	0.018
T>G	GTG	G[T>G]G	0.023	0.012	0.025	0.03	0.033	0.037	0.015	0.024	0.024	0.026	0.025	0.035	0.019	0.029	0.02	0.033	0.014	0.023	0.02	0.019	0.025	0.027	0.025	0.02	0.028	0.03	0.031	0.053
T>G	GTT	G[T>G]T	0.019	0.016	0.021	0.017	0.023	0.023	0.018	0.016	0.016	0.017	0.021	0.019	0.019	0.016	0.024	0.008	0.023	0.023	0.028	0.023	0.025	0.027	0.012	0.02	0.009	0.017	0.016	0
T>G	TTA	T[T>G]A	0.004	0.004	0	0.004	0.005	0.005	0.004	0.008	0.004	0.004	0.004	0.004	0.004	0.004	0.004	0.004	0	0.005	0.004	0.004	0.005	0.004	0.004	0.008	0.009	0.009	0.004	0
T>G	TTC	T[T>G]C	0.011	0.016	0.017	0.017	0.019	0.014	0.011	0.012	0.02	0.013	0.012	0.012	0.023	0.016	0.012	0.016	0.019	0.009	0.012	0.015	0.02	0.012	0.012	0.016	0.014	0.017	0.012	0.018
T>G	TTG	T[T>G]G	0.008	0.008	0.017	0.004	0.005	0.014	0.011	0	0.008	0.009	0.004	0.004	0.012	0.008	0.004	0.008	0.009	0.005	0.008	0.008	0.005	0.004	0.004	0.012	0.005	0.009	0.004	0.018
T>G	TTT	T[T>G]T	0	0.004	0	0	0.009	0.005	0.004	0.008	0.008	0.004	0.004	0.012	0.004	0.004	0	0	0.009	0.005	0.004	0	0.005	0	0	0.004	0	0.004	0.004	0
