# Supplementary material for: Culture and multiomic analysis of lung cancer patient-derived pleural effusions revealed distinct druggable molecular types
Source: Sci Rep. 2022 Apr 15;12:6345. doi: 10.1038/s41598-022-10318-5 (PMC9012760; doi:10.1038/s41598-022-10318-5)
Supplement: Supplementary file 3 — Supplementary Table S5. [file 41598_2022_10318_MOESM3_ESM.xlsx]

## Sheet: Table S5
Table S5. See also Figure 5A. AUCs of 30 Cell Lines for 18 Drug Library.
Name	Erlotinib	Crizotinib	Everolimus	Paclitaxel	Trametinib	ICG001	Alectinib	Ceritinib	Dacomitinib	Gefitinib	Afatinib	Regorafenib	Buparlisib	Apitolisib	Cyclopamine	AZD2014	MK5108	Olaparib
SNU2535	1.89079	1.59755	1.75594	1.73788	1.23813	1.67411	1.459	1.37206	1.93574	1.7503	1.37209	1.65163	0.509417	0.416145	1.96474	1.33561	1.64821	1.90636
SNU2550	1.37519	0.652291	1.21186	1.08587	0.29692	1.18766	0.299614	0.35163	1.70048	1.64618	1.50284	1.51074	1.11154	1.10329	1.78092	1.4481	1.61802	1.66438
SNU2550CR	1.64699	1.63031	1.63295	1.6787	1.53405	1.08342	1.39844	1.39036	1.84323	1.89867	1.77756	1.50537	1.47798	1.33888	2.5842	1.61123	1.90183	1.91167
SNU2553	2.07043	1.12181	1.86635	2.01667	1.61325	1.82954	0.992138	0.95919	2.11725	2.04043	1.55388	1.68247	1.22355	1.18849	2.34433	1.92799	1.9111	2.29613
SNU2556	0.817862	1.46758	0.832093	0.69577	0.64096	1.26721	1.26002	1.3335	0.852804	0.885975	0.751178	0.871925	0.157789	0.218296	1.47563	1.13503	1.07333	1.46153
SNU2563	1.40005	0.458184	1.3127	0.723661	0.474266	1.14685	0.421673	0.300565	1.53561	1.53296	1.38022	0.844107	0.484863	0.382084	1.99373	1.02955	1.53573	1.37115
SNU2563CR	1.96361	1.79435	2.03717	2.05564	2.09012	0.899789	1.80926	1.54466	2.09661	1.9976	2.10938	1.49507	2.0246	1.80021	2.7804	2.11228	2.23746	2.21348
SNU2585	0.925205	1.43573	0.861304	0.607558	0.958226	0.416292	1.55495	1.49976	0.0827776	0.766051	0.0212161	1.09735	0.054809	0.0968246	1.69412	1.12986	1.23865	1.58949
SNU2588	1.17043	1.72319	1.54202	1.14227	1.66163	1.16227	1.98975	1.76675	0.301488	1.27491	0.0802234	1.8454	0.585306	0.386618	2.53843	1.39115	1.54371	1.85611
SNU2589	1.50062	0.760487	0.886935	0.703808	0.299624	0.814993	0.768	0.688981	1.6247	1.58462	1.2425	1.4854	0.901872	1.08053	1.97321	1.66273	1.63356	1.89001
SNU2606	1.43827	1.14744	0.775662	0.723535	0.57554	1.33833	1.44675	1.09285	1.44875	1.31013	0.887448	0.95142	0.530843	0.42671	1.61276	1.05264	1.12324	1.50502
SNU2612A	1.67259	1.91766	1.6988	1.57889	1.49071	1.65739	1.88892	1.84602	1.96515	1.83727	1.71842	1.36396	1.3766	1.23337	2.40436	1.67119	1.83129	1.96585
SNU2627	1.72231	1.05253	1.73523	0.570492	1.45924	1.49468	1.11864	1.0002	1.71565	1.75873	1.51074	1.33346	0.678205	0.937537	2.411	1.79836	1.62712	1.97092
SNU2637	1.59083	1.33425	1.44898	1.09562	0.861377	1.74341	0.659835	0.603975	1.83571	1.86827	1.38891	1.55569	0.784648	0.746718	2.27906	1.18298	1.65199	1.85637
SNU2641	1.42886	0.878986	1.38034	0.776579	0.642398	1.26275	0.857674	0.837939	1.44321	1.43683	1.32207	0.9325	0.560768	0.492538	2.07843	1.10269	1.33891	1.4509
SNU2643	1.18542	1.67495	1.1996	1.13249	1.14415	1.52865	1.42575	1.25264	1.17843	0.560687	0.397317	0.72949	0.122821	0.482598	1.47532	1.19038	0.97281	1.40079
SNU2657	1.69567	1.94908	1.50295	1.82619	0.397247	1.52423	1.84439	1.86251	1.94442	1.78769	2.19984	1.57802	1.34422	1.33858	1.99465	1.46105	2.16625	1.96835
SNU2681	1.87688	1.75519	1.79047	1.90598	1.54202	1.85617	1.94093	1.73685	1.70212	1.27017	1.01114	1.10375	1.10175	0.953677	1.84458	1.42456	1.79445	1.9309
SNU2689	1.6264	1.83031	1.77368	1.77547	1.81619	1.75958	1.92721	1.45219	1.62239	1.66427	1.47109	1.63479	1.22616	1.04638	2.56598	1.83193	1.96395	2.05337
SNU2693	1.071	1.54762	1.41562	1.26823	1.12455	1.38454	1.63978	1.42223	1.21424	1.17635	0.988776	1.21128	0.85614	0.803492	2.08458	1.40228	1.48268	1.69425
SNU2708.1	0.569038	1.51374	1.11593	0.740636	1.34223	1.51473	1.92446	1.79293	0.606308	1.31835	0.443545	1.44664	0.592146	0.23264	2.90742	1.60376	1.88088	1.80313
SNU2727	1.21696	1.87065	1.37113	1.56209	1.58528	1.42017	1.80538	1.79106	0.939803	1.44814	0.916715	1.45026	1.24893	1.25317	2.08382	1.73639	1.81728	2.02424
SNU2741	0.983303	1.51612	0.967615	0.977028	1.0997	1.23032	1.48302	1.28341	0.77173	1.22667	0.567074	1.50118	0.692844	0.507593	1.92172	1.06815	1.26482	1.64764
SNU2749	1.60385	1.5048	1.37914	1.50026	0.9455	1.09811	1.61442	1.5243	1.6012	1.41763	1.35281	1.20954	1.02861	0.935143	2.322	1.30747	1.29984	1.5244
SNU2778	1.44863	1.77759	1.4275	1.68259	1.30145	1.45345	1.65412	1.78735	1.62531	1.59805	1.34176	1.62735	0.954394	1.09774	1.86295	1.57655	1.6095	1.80266
SNU2832	1.45788	0.422493	1.39272	0.880088	1.3225	1.53319	1.6061	0.722648	1.46298	1.46151	1.2612	1.35798	0.683279	0.716704	1.63302	1.18015	0.627003	1.46471
SNU2867	0.969568	1.6854	0.792182	1.18736	0.924282	1.15212	1.59483	1.54869	0.94236	0.933417	0.648083	1.36875	0.821582	0.59594	1.99913	1.24301	1.49528	1.48477
SNU2887	1.03412	1.53828	0.90744	0.765504	0.334422	0.991213	1.36877	1.37452	0.937056	1.00677	0.554017	0.874664	0.52235	0.552049	1.69455	1.34333	1.01132	1.5901
SNU2964	1.41535	1.79437	1.6854	0.525916	1.60248	1.68417	1.83214	1.77901	1.1321	1.60949	0.893559	1.44852	0.503293	1.31597	1.96064	1.8286	1.09435	1.77749
SNU3023	0.855829	0.974808	1.53745	1.19019	1.40284	1.55922	1.82037	1.72705	1.52942	1.22862	1.07497	1.49223	0.988605	1.181	2.395	1.63838	1.28304	1.70293
